# Supplementary material for: Chick Embryo Experimental Platform for Micrometastases Research in a 3D Tissue Engineering Model: Cancer Biology, Drug Development, and Nanotechnology Applications
Source: Biomedicines. 2021 Oct 29;9(11):1578. doi: 10.3390/biomedicines9111578 (PMC8615510; doi:10.3390/biomedicines9111578)
Supplement: Supplementary file 1 [file biomedicines-09-01578-s001.zip]

Archive with 1 entries (1 files):
- biomedicines-1389481-supplementary.MOV
